# Supplementary material for: Quantitative Assessment of Breast-Tumor Stiffness Using Shear-Wave Elastography Histograms
Source: Diagnostics (Basel). 2022 Dec 13;12(12):3140. doi: 10.3390/diagnostics12123140 (PMC9777730; doi:10.3390/diagnostics12123140)
Supplement: Supplementary file 1 [file diagnostics-12-03140-s001.zip]

Archive with 1 entries (1 files):
- Data_mat.mat
